# Supplementary material for: The GET pathway serves to activate Atg32-mediated mitophagy by ER targeting of the Ppg1-Far complex
Source: Life Sci Alliance. 2023 Jan 25;6(4):e202201640. doi: 10.26508/lsa.202201640 (PMC9880027; doi:10.26508/lsa.202201640)
Supplement: Supplementary file 2 [file LSA-2022-01640_SdataF1.2.xlsx]

## Sheet: Fig1B_N1-3
	N = 1
	OD=2.8
	WT	1st					2nd					3rd					4th					Back
	Number	Vol. %	Volume	Height	Area		Vol. %	Volume	Height	Area		Vol. %	Volume	Height	Area		Vol. %	Volume	Height	Area		Vol. %	Volume	Height	Area
	No 1	100	14883952	29722	728	1.46283e+07	85.437	12716473	25242	676	1.24791e+07	104.302	15524252	28088	662	1.52918e+07	127.74	19012805	34386	700	1.8767e+07	29.744	4427077	616	12606	351.188
						14883952					12716473					15524252					19012805
	get1KO	1st					2nd					3rd					4th					Back
	Number	Vol. %	Volume	Height	Area		Vol. %	Volume	Height	Area		Vol. %	Volume	Height	Area		Vol. %	Volume	Height	Area		Vol. %	Volume	Height	Area
	No 1	100	7088958	14887	728	6.83329e+06	88.905	6302433	11953	689	6.06046e+06	118.534	8402838	19858	624	8.1837e+06	473.175	33543178	55313	850	3.32447e+07	62.45	4427077	616	12606	351.188
						7088958					6302433					8402838					33543178
	get2KO	1st					2nd					3rd					4th					Back
	Number	Vol. %	Volume	Height	Area		Vol. %	Volume	Height	Area		Vol. %	Volume	Height	Area		Vol. %	Volume	Height	Area		Vol. %	Volume	Height	Area
	No 1	100	10442866	22879	700	1.0197e+07	85.507	8929423	18346	624	8.71028e+06	126.115	13170037	31532	598	1.296e+07	380.515	39736654	65535	799	3.94561e+07	42.393	4427077	616	12606	351.188
						10442866					8929423					13170037					39736654
	get3KO	1st					2nd					3rd					4th					Back
	Number	Vol. %	Volume	Height	Area		Vol. %	Volume	Height	Area		Vol. %	Volume	Height	Area		Vol. %	Volume	Height	Area		Vol. %	Volume	Height	Area
	No 1	100	9875022	18776	879	9.5331e+06	77.344	7637697	15068	663	7.3798e+06	137.018	13530604	28278	809	1.32159e+07	399.106	39411777	60342	1000	3.90228e+07	49.657	4903610	1123	12606	388.99
						9875022					7637697					13530604					39411777
						(1st+2nd+3rd)/(1st+2nd+3rd+4th)			%
					WT	0.69318			100
					get1KO	0.388009			55.9752
					get2KO	0.446801			64.4566
					get3KO	0.435692			62.8541
	N = 2
	OD=2.8
	WT	1st					2nd					3rd					4th					Background
	Number	Vol. %	Volume	Height	Area		Vol. %	Volume	Height	Area		Vol. %	Volume	Height	Area		Vol. %	Volume	Height	Area		Vol. %	Volume	Height	Area
	No 1	100	14787153	30446	795	1.44925e+07	83.918	12409013	25611	702	1.21488e+07	121.4	17951658	29017	912	1.76137e+07	143.678	21245958	33531	882	2.09191e+07	11.466	1695511	595	4575	370.603
						1.20762e+07					1.00152e+07					1.48417e+07					1.82383e+07
	get1KO	1st					2nd					3rd					4th					Back
	Number	Vol. %	Volume	Height	Area		Vol. %	Volume	Height	Area		Vol. %	Volume	Height	Area		Vol. %	Volume	Height	Area		Vol. %	Volume	Height	Area
	No 1	100	7348098	14805	810	7.04791e+06	84.355	6198512	12861	676	5.94798e+06	151.842	11157497	23313	864	1.08373e+07	434.336	31915434	52209	972	3.15552e+07	23.074	1695511	595	4575	370.603
						5.22295e+06					4.42493e+06					8.89068e+06					2.93653e+07
	get2KO	1st					2nd					3rd					4th					Back
	Number	Vol. %	Volume	Height	Area		Vol. %	Volume	Height	Area		Vol. %	Volume	Height	Area		Vol. %	Volume	Height	Area		Vol. %	Volume	Height	Area
	No 1	100	13042346	25974	840	1.2731e+07	84.017	10957820	21987	702	1.06977e+07	136.973	17864472	33029	880	1.75383e+07	275.41	35919920	54392	935	3.55734e+07	13	1695511	595	4575	370.603
						9.9311e+06					8.35771e+06					1.46051e+07					3.24568e+07
	get3KO	1st					2nd					3rd					4th					Back
	Number	Vol. %	Volume	Height	Area		Vol. %	Volume	Height	Area		Vol. %	Volume	Height	Area		Vol. %	Volume	Height	Area		Vol. %	Volume	Height	Area
	No 1	100	12904118	24158	825	1.25984e+07	91.285	11779515	22013	741	1.15049e+07	121.099	15626703	33797	728	1.53569e+07	329.573	42528446	55919	1120	4.21134e+07	13.139	1695511	595	4575	370.603
						9.51966e+06					8.73966e+06					1.26402e+07					3.79338e+07
						(1st+2nd+3rd)/(1st+2nd+3rd+4th)			%
					WT	0.679028			100
					get1KO	0.430292			63.3689
					get2KO	0.535234			78.8236
					get3KO	0.483737			71.2397
	N = 3
	OD=2.8
	WT	1st						2nd						3rd						4th						Background
	Number	Vol. %	Volume	Height	Area			Vol. %	Volume	Height	Area			Vol. %	Volume	Height	Area			Vol. %	Volume	Height	Area			Vol. %	Volume	Height	Area
	No 1	100	12228804	24533	754	1.20032e+07		96.901	11849831	21580	741	1.16281e+07		126.511	15470743	26117	770	1.52403e+07		193.869	23707828	34217	918	2.34331e+07		16.513	2019323	500	6748	299.248
						1.01613e+07						9.81797e+06						1.33594e+07						2.11906e+07
	get1KO	1st						2nd						3rd						4th						Back
	Number	Vol. %	Volume	Height	Area			Vol. %	Volume	Height	Area			Vol. %	Volume	Height	Area			Vol. %	Volume	Height	Area			Vol. %	Volume	Height	Area
	No 1	100	5746951	11770	798	5.50815e+06		103.846	5967992	10330	742	5.74595e+06		162.956	9365019	19526	756	9.13879e+06		455.901	26200421	39486	901	2.59308e+07		16.513	2019323	500	6748	299.248
						4.01918e+06						4.36147e+06						7.72818e+06						2.42496e+07
	get2KO	1st						2nd						3rd						4th						Back
	Number	Vol. %	Volume	Height	Area			Vol. %	Volume	Height	Area			Vol. %	Volume	Height	Area			Vol. %	Volume	Height	Area			Vol. %	Volume	Height	Area
	No 1	100	12461326	23943	770	1.22309e+07		92.595	11538601	20589	770	1.13082e+07		139.936	17437882	33924	770	1.72075e+07		329.677	41082120	58643	918	4.08074e+07		16.513	2019323	500	6748	299.248
						9.52374e+06						8.60101e+06						1.45003e+07						3.75799e+07
	get3KO	1st						2nd						3rd						4th						Back
	Number	Vol. %	Volume	Height	Area			Vol. %	Volume	Height	Area			Vol. %	Volume	Height	Area			Vol. %	Volume	Height	Area			Vol. %	Volume	Height	Area
	No 1	100	12089955	23226	826	1.18428e+07		93.202	11268051	18895	826	1.10209e+07		145.19	17553434	33027	882	1.72895e+07		359.099	43414940	56162	1159	4.30681e+07		16.513	2019323	500	6748	299.248
						9.07936e+06						8.25745e+06						1.43387e+07						3.91906e+07
						(1st+2nd+3rd)/(1st+2nd+3rd+4th)			%
					WT	0.623895			100
					get1KO	0.440226			70.5609
					get2KO	0.499627			80.0819
					get3KO	0.482487			77.3346
	N = 1-3
			n=1	n=2	n=3	AVE
	(1st+2nd+3rd)/(1st+2nd+3rd+4th)
	WT		100	100	100	100
	get1KO		55.9752	63.3689	70.5609	63.3016
	get2KO		64.4566	78.8236	80.0819	74.454
	get3KO		62.8541	71.2397	77.3346	70.4761

## Sheet: Fig1B_one-way ANOVA
	Table Analyzed	Figure1A_Atg32 phosphorylation
	Data sets analyzed	A-D
	ANOVA summary
	F	16.88
	P value	0.0008
	P value summary	***
	Significant diff. among means (P < 0.05)?	Yes
	R squared	0.8636
	Brown-Forsythe test
	F (DFn, DFd)	0.7446 (3, 8)
	P value	0.555
	P value summary	ns
	Are SDs significantly different (P < 0.05)?	No
	Bartlett's test
	Bartlett's statistic (corrected)
	P value
	P value summary
	Are SDs significantly different (P < 0.05)?
	ANOVA table	SS	DF	MS	F (DFn, DFd)	P value
	Treatment (between columns)	2297	3	765.7	F (3, 8) = 16.88	P=0.0008
	Residual (within columns)	362.8	8	45.35
	Total	2660	11
	Data summary
	Number of treatments (columns)	4
	Number of values (total)	12

## Sheet: Fig1B_Dunnett
	Number of families	1
	Number of comparisons per family	3
	Alpha	0.05
	Dunnett's multiple comparisons test	Mean Diff.	95.00% CI of diff.	Below threshold?	Summary	Adjusted P Value	A-?
	WT vs. get1-null	36.7	20.86 to 52.53	Yes	***	0.0004	B
	WT vs. get2-null	25.55	9.712 to 41.38	Yes	**	0.0043	C
	WT vs. get3-null	29.52	13.69 to 45.36	Yes	**	0.0017	D

## Sheet: Fig1D_N1_0723
	GFP							Lumi							Lumi/GFP
		WT	get1 null	get2 null	get3 null	NC			WT	get1 null	get2 null	get3 null	NC			WT	get1 null	get2 null	get3 null	NC
	1	0.1451	0.1273	0.1659	0.1467	0.0969		1	0.0072	0.0012	0.002	0.0018	8.79e-05		1	0.049621	0.00942655	0.0120555	0.0122699	0.000907121
	2	0.1463	0.1497	0.1754	0.1492	0.1035		2	0.0048	0.0024	0.0023	0.0025	9.88e-05		2	0.0328093	0.0160321	0.0131129	0.016756	0.000954589
	3	0.136	0.1267	0.1652	0.1291	0.0972		3	0.0072	0.0021	0.0014	0.0023	6.17e-05		3	0.0529412	0.0165746	0.00847458	0.0178156	0.000634774
	Average	0.142467	0.134567	0.168833	0.141667	0.0992		Average	0.0064	0.0019	0.0019	0.0022	8.28e-05		Average	0.0451238	0.0140111	0.0112143	0.0156139	0.000832161
		WT	get1 null	get2 null	get3 null	NC
	Average	0.142467	0.134567	0.168833	0.141667	0.0992
	Stdev	0.00563235	0.0131093	0.00569766	0.0109546	0.00372693
	Average	0.0064	0.0019	0.0019	0.0022	8.28e-05
	Stdev	0.00138564	0.0006245	0.000458258	0.000360555	1.90686e-05
	Lumi/GFP	0.0451238	0.0140111	0.0112143	0.0156139	0.000832161
	Stdev	0.0107931	0.00397956	0.00243087	0.002944	0.000172582

## Sheet: Fig1D_N2_0726
	GFP							Lumi							Lumi/GFP
		WT	get1 null	get2 null	get3 null	NC			WT	get1 null	get2 null	get3 null	NC			WT	get1 null	get2 null	get3 null	NC
	1	0.1477	0.1675	0.1939	0.164	0.0925		1	0.0056	0.0007	0.0026	0.0006	3.88e-05		1	0.0379147	0.0041791	0.013409	0.00365854	0.000419459
	2	0.1652	0.1647	0.1779	0.16	0.0924		2	0.0049	0.0013	0.0022	0.0003	8.26e-05		2	0.029661	0.00789314	0.0123665	0.001875	0.000893939
	3	0.154	0.1734	0.183	0.1614	0.0837		3	0.0051	0.0009	0.0016	0.0011	0		3	0.0331169	0.00519031	0.00874317	0.00681537	0
	Average	0.155633	0.168533	0.184933	0.1618	0.0895333		Average	0.0052	0.000966667	0.00213333	0.000666667	4.04667e-05		Average	0.0335642	0.00575418	0.0115062	0.0041163	0.0004378
	Stdev	0.0088636	0.0044411	0.00817333	0.00202978	0.00505206		Stdev	0.000360555	0.000305505	0.000503322	0.000404145	4.13252e-05		Stdev	0.00414498	0.00192015	0.00244898	0.00250179	0.000447252
		WT	get1 null	get2 null	get3 null	NC
	Average	0.155633	0.168533	0.184933	0.1618	0.0895333
	Stdev	0.0088636	0.0044411	0.00817333	0.00202978	0.00505206
	Average	0.0052	0.000966667	0.00213333	0.000666667	4.04667e-05
	Stdev	0.000360555	0.000305505	0.000503322	0.000404145	4.13252e-05
	Lumi/GFP	0.0335642	0.00575418	0.0115062	0.0041163	0.0004378
	Stdev	0.00414498	0.00192015	0.00244898	0.00250179	0.000447252

## Sheet: Fig1D_N3_0930
	GFP							Lumi							Lumi/GFP
		WT	get1 null	get2 null	get3 null	NC			WT	get1 null	get2 null	get3 null	NC			WT	get1 null	get2 null	get3 null	NC
	1	0.1677	0.1804	0.2145	0.1474	0.1106		1	0.0039	0.0005	0.002	0.001	0.0004		1	0.0232558	0.00277162	0.00932401	0.00678426	0.00361664
	2	0.172	0.1568	0.2152	0.1525	0.1155		2	0.0048	0.001	0.002	0.0017	0.0003		2	0.027907	0.00637755	0.00929368	0.0111475	0.0025974
	3	0.1718	0.1759	0.2097	0.1657	0.1179		3	0.0046	0.0005	0.0022	0.0013	0.0006		3	0.0267753	0.00284252	0.0104912	0.0078455	0.00508906
	Average	0.1705	0.171033	0.213133	0.1552	0.114667		Average	0.00443333	0.000666667	0.00206667	0.00133333	0.000433333		Average	0.0259794	0.00399723	0.00970296	0.00859244	0.0037677
	Stdev	0.00242693	0.0125301	0.00299388	0.00944405	0.00372066		Stdev	0.000472582	0.000288675	0.00011547	0.000351188	0.000152753		Stdev	0.00242559	0.00206172	0.000682789	0.00227552	0.00125268
		WT	get1 null	get2 null	get3 null	NC
	Average	0.1705	0.171033	0.213133	0.1552	0.114667
	Stdev	0.00242693	0.0125301	0.00299388	0.00944405	0.00372066
	Average	0.00443333	0.000666667	0.00206667	0.00133333	0.000433333
	Stdev	0.000472582	0.000288675	0.00011547	0.000351188	0.000152753
	Lumi/GFP	0.0259794	0.00399723	0.00970296	0.00859244	0.0037677
	Stdev	0.00242559	0.00206172	0.000682789	0.00227552	0.00125268

## Sheet: Fig1D_N4_1001
	GFP							Lumi							Lumi/GFP
		WT	get1 null	get2 null	get3 null	NC			WT	get1 null	get2 null	get3 null	NC			WT	get1 null	get2 null	get3 null	NC
	1	0.1309	0.1618	0.1983	0.1279	0.0803		1	0.005	0.0012	0.001	0.0016	0		1	0.0381971	0.00741656	0.00504286	0.0125098	0
	2	0.1279	0.1414	0.1934	0.1305	0.0819		2	0.0048	0.0022	0.0011	0.0006	0		2	0.0375293	0.0155587	0.00568769	0.0045977	0
	3	0.1346	0.1491	0.2093	0.1396	0.0951		3	0.0068	0.0009	0.0009	0.0015	0		3	0.0505201	0.00603622	0.00430005	0.010745	0
	Average	0.131133	0.150767	0.200333	0.132667	0.0857667		Average	0.00553333	0.00143333	0.001	0.00123333	0		Average	0.0420822	0.00967049	0.0050102	0.00928415	0
	Stdev	0.00335609	0.0103016	0.00814269	0.00614356	0.0081224		Stdev	0.00110151	0.000680686	0.0001	0.000550757	0		Stdev	0.00731506	0.00514583	0.000694399	0.0041534	0
		WT	get1 null	get2 null	get3 null	NC
	Average	0.131133	0.150767	0.200333	0.132667	0.0857667
	Stdev	0.00335609	0.0103016	0.00814269	0.00614356	0.0081224
	Average	0.00553333	0.00143333	0.001	0.00123333	0
	Stdev	0.00110151	0.000680686	0.0001	0.000550757	0
	Lumi/GFP	0.0420822	0.00967049	0.0050102	0.00928415	0
	Stdev	0.00731506	0.00514583	0.000694399	0.0041534	0

## Sheet: Fig1D_N5_1002
	GFP							Lumi							Lumi/GFP
		WT	get1 null	get2 null	get3 null	NC			WT	get1 null	get2 null	get3 null	NC			WT	get1 null	get2 null	get3 null	NC
	1	0.1349	0.1406	0.1632	0.1557	0.1023		1	0.0049	0.0014	0.0018	0.0011	0		1	0.0363232	0.00995733	0.0110294	0.00706487	0
	2	0.1348	0.1407	0.1623	0.1555	0.1021		2	0.0055	0.0012	0.002	0.001	5.01e-05		2	0.0408012	0.00852878	0.0123229	0.00643087	0.000490695
	3	0.1346	0.1397	0.161	0.1531	0.0997		3	0.0069	0.0013	0.0018	0.0014	0		3	0.051263	0.00930565	0.0111801	0.00914435	0
	Average	0.134767	0.140333	0.162167	0.154767	0.101367		Average	0.00576667	0.0013	0.00186667	0.00116667	1.67e-05		Average	0.0427958	0.00926392	0.0115108	0.0075467	0.000163565
	Stdev	0.000152753	0.000550757	0.00110604	0.00144684	0.00144684		Stdev	0.00102632	0.0001	0.00011547	0.000208167	2.89252e-05		Stdev	0.00766702	0.000715184	0.000707291	0.00141946	0.000283303
		WT	get1 null	get2 null	get3 null	NC
	Average	0.134767	0.140333	0.162167	0.154767	0.101367
	Stdev	0.000152753	0.000550757	0.00110604	0.00144684	0.00144684
	Average	0.00576667	0.0013	0.00186667	0.00116667	1.67e-05
	Stdev	0.00102632	0.0001	0.00011547	0.000208167	2.89252e-05
	Lumi/GFP	0.0427958	0.00926392	0.0115108	0.0075467	0.000163565
	Stdev	0.00766702	0.000715184	0.000707291	0.00141946	0.000283303

## Sheet: Fig1D_N1-5_Ctrl normalized
Not normalized	Lumi/GFP	N1	N2	N3	N4	N5	Avegrage
	WT	0.0451238	0.0335642	0.0259794	0.0420822	0.0427958	0.0366874
	get1 null	0.0140111	0.00575418	0.00399723	0.00967049	0.00926392	0.00835824
	get2 null	0.0112143	0.0115062	0.00970296	0.0050102	0.0115108	0.00935842
	get3 null	0.0156139	0.0041163	0.00859244	0.00928415	0.0075467	0.00940169
	NC	0.000832161	0.0004378	0.0037677	0	0.000163565	0.00125942
Normalized/Ctrl	Lumi/GFP	N1	N2	N3	N4	N5	Avegrage
	WT	1	1	1	1	1	1
	get1 null	0.310503	0.171438	0.153862	0.2298	0.216468	0.216414
	get2 null	0.248523	0.342812	0.373487	0.119058	0.26897	0.27057
	get3 null	0.346023	0.12264	0.330741	0.22062	0.176342	0.239273
	NC	0.0184417	0.0130436	0.145027	0	0.00382199	0.0360668
Normalized/Ctrl	Lumi/GFP	N1	N2	N3	N4	N5	Avegrage
	WT	100	100	100	100	100	100
	get1 null	31.0503	17.1438	15.3862	22.98	21.6468	21.6414
	get2 null	24.8523	34.2812	37.3487	11.9058	26.897	27.057
	get3 null	34.6023	12.264	33.0741	22.062	17.6342	23.9273
	NC	1.84417	1.30436	14.5027	0	0.382199	3.60668

## Sheet: Fig1D_one-way ANOVA
	Table Analyzed	Fig1D_Atg32-Atg11 NanoBiT
	Data sets analyzed	A-E
	ANOVA summary
	F	130.3
	P value	<0.0001
	P value summary	****
	Significant diff. among means (P < 0.05)?	Yes
	R squared	0.963
	Brown-Forsythe test
	F (DFn, DFd)	2.119 (4, 20)
	P value	0.1162
	P value summary	ns
	Are SDs significantly different (P < 0.05)?	No
	Bartlett's test
	Bartlett's statistic (corrected)
	P value
	P value summary
	Are SDs significantly different (P < 0.05)?
	ANOVA table	SS	DF	MS	F (DFn, DFd)	P value
	Treatment (between columns)	2.787	4	0.6968	F (4, 20) = 130.3	P<0.0001
	Residual (within columns)	0.1069	20	0.005347
	Total	2.894	24
	Data summary
	Number of treatments (columns)	5
	Number of values (total)	25

[truncated: 1 more sheets: Fig1D_Dunnett]
