# Supplementary material for: The GET pathway serves to activate Atg32-mediated mitophagy by ER targeting of the Ppg1-Far complex
Source: Life Sci Alliance. 2023 Jan 25;6(4):e202201640. doi: 10.26508/lsa.202201640 (PMC9880027; doi:10.26508/lsa.202201640)
Supplement: Supplementary file 4 [file LSA-2022-01640_SdataFS1.2.xlsx]

## Sheet: FigS1D_N1-3
		N1	N2	N3	Average				N1	N3	Average
	PPG1	0.0631447	0.0412472	0.0666973	0.0570297			PPG1	0.0631447	0.0666973	0.064921
	H111N	0.198409	0.104106	0.180781	0.161099			H111N	0.198409	0.180781	0.189595
	get1	0.00882604	0.00852142	0.0112986	0.00954869			get1	0.00882604	0.0112986	0.0100623
	get2	0.0104245	0.0109409	0.0216181	0.0143278			get2	0.0104245	0.0216181	0.0160213
	get1 H111N	0.0408626	0.0473048	0.0613779	0.0498484			get1 H111N	0.0408626	0.0613779	0.0511202
	get2 H111N	0.0738807	0.0487049	0.0523896	0.0583251			get2 H111N	0.0738807	0.0523896	0.0631351
	NC	5.01758e-05	0.00066335	0.00170898	0.000807501			NC	5.01758e-05	0.00170898	0.000879576
								PPG1	0.0631447	0.0666973	0.064921
								H111N	0.198409	0.180781	0.189595
	Lumi/GFP	N1	N2	N3	Average			get1	0.00882604	0.0112986	0.0100623
	PPG1	0.0631447	0.0412472	0.0666973	0.0570297			get1 H111N	0.0408626	0.0613779	0.0511202
	H111N	0.198409	0.104106	0.180781	0.161099			get2	0.0104245	0.0216181	0.0160213
	get1	0.00882604	0.00852142	0.0112986	0.00954869			get2 H111N	0.0738807	0.0523896	0.0631351
	get1 H111N	0.0408626	0.0473048	0.0613779	0.0498484			NC	5.01758e-05	0.00170898	0.000879576
	get2	0.0104245	0.0109409	0.0216181	0.0143278
	get2 H111N	0.0738807	0.0487049	0.0523896	0.0583251
	NC	5.01758e-05	0.00066335	0.00170898	0.000356763
Ctrl_normalized
	Lumi/GFP	N1	N2	N3	Average
	PPG1	1	1	1	0.0570297
	H111N	3.14213	2.52396	2.71047	0.161099
	get1	0.139775	0.206594	0.169402	0.00954869
	get1 H111N	0.647126	1.14686	0.920246	0.0498484
	get2	0.165089	0.265252	0.324123	0.0143278
	get2 H111N	1.17002	1.18081	0.785483	0.0583251
	NC	0.000794616	0.0160823	0.0256229	0.000356763

## Sheet: FigS1D_t-test
	Table Analyzed	FigS1D_NanoBiT
	Column B	WT	get1-null	get2-null
	vs.	vs.	vs.	vs.
	Column A	PPG1 H111N	get1-null, PPG1 H111N	get2-null, PPG1 H111N
	Unpaired t test
	P value	0.0257	0.0028	0.0071
	P value summary	*	**	**
	Significantly different (P < 0.05)?	Yes	Yes	Yes
	One- or two-tailed P value?	Two-tailed	Two-tailed	Two-tailed
	t, df	t=3.467, df=4	t=6.584, df=4	t=5.083, df=4
	How big is the difference?
	Mean of column A	0.05703	0.009549	0.01433
	Mean of column B	0.1611	0.04985	0.05833
	Difference between means (B - A) ± SEM	0.1041 ± 0.03002	0.04030 ± 0.006121	0.04400 ± 0.008657
	95% confidence interval	0.02072 to 0.1874	0.02331 to 0.05729	0.01996 to 0.06803
	R squared (eta squared)	0.7503	0.9155	0.8659
	F test to compare variances
	F, DFn, Dfd	13.23, 2, 2	47.45, 2, 2	4.630, 2, 2
	P value	0.1405	0.0413	0.3552
	P value summary	ns	*	ns
	Significantly different (P < 0.05)?	No	Yes	No
	Data analyzed
	Sample size, column A	3	3	3
	Sample size, column B	3	3	3

## Sheet: FigS1F_N1-3
		N1	N2	N3	Average
	WT SDG24h	3.87985	5.44607	6.69323	5.33972
	WT SDG72h	100	100	100	100
	PPG1 H111N SDG24h	34.3409	20.4472	28.4462	27.7448
	PPG1 H111N SDG72h	127.657	114.466	129.9	124.008
	get1-null SDG24h	1.24159	0.707731	1.25508	1.06813
	get1-null SDG72h	25.2552	27.1659	26.7307	26.3839
	get1-null PPG1 H111N SDG24h	8.44137	7.84952	9.13662	8.47583
	get1-null PPG1 H111N SDG72h	91.5909	102.987	106.816	100.464
	get2-null SDG24h	1.67694	1.82798	1.51977	1.6749
	get2-null SDG72h	60.4828	64.6434	67.7711	64.2991
	get2-null PPG1 H111N SDG24h	3.35154	2.37667	2.84527	2.85783
	get2-null PPG1 H111N SDG72h	127.055	144.52	137.576	136.384
	atg32-null SDG24h	1.02275	0.0174207	0.201677	0.41395
	atg32-null SDG72h	0	0	0	0

## Sheet: FigS1F_t-test
	Table Analyzed	FigS1F_mitophagy
	Column B	WT	get1-null	get2-null
	vs.	vs.	vs.	vs.
	Column A	PPG1 H111N	get1-null, PPG1 H111N	get2-null, PPG1 H111N
	Unpaired t test
	P value	0.0076	<0.0001	0.0002
	P value summary	**	****	***
	Significantly different (P < 0.05)?	Yes	Yes	Yes
	One- or two-tailed P value?	Two-tailed	Two-tailed	Two-tailed
	t, df	t=4.987, df=4	t=16.07, df=4	t=13.11, df=4
	How big is the difference?
	Mean of column A	100	26.38	64.3
	Mean of column B	124	100.5	136.4
	Difference between means (B - A) ± SEM	24.01 ± 4.814	74.08 ± 4.609	72.08 ± 5.498
	95% confidence interval	10.64 to 37.37	61.28 to 86.88	56.82 to 87.35
	R squared (eta squared)	0.8614	0.9848	0.9773
	F test to compare variances
	F, DFn, Dfd	Infinity, 2, 2	62.54, 2, 2	5.783, 2, 2
	P value	<0.0001	0.0315	0.2948
	P value summary	****	*	ns
	Significantly different (P < 0.05)?	Yes	Yes	No
	Data analyzed
	Sample size, column A	3	3	3
	Sample size, column B	3	3	3
