# Supplementary material for: The GET pathway serves to activate Atg32-mediated mitophagy by ER targeting of the Ppg1-Far complex
Source: Life Sci Alliance. 2023 Jan 25;6(4):e202201640. doi: 10.26508/lsa.202201640 (PMC9880027; doi:10.26508/lsa.202201640)
Supplement: Supplementary file 8 [file LSA-2022-01640_SdataF3.2.xlsx]

## Sheet: Fig3B_N1-3
	20200111 Sec63 mCherry Far8-3GFP get1 get2 get3 null SDG24hr
	N1	Sample	Cell number (>100)	Cells with Far8-3xGFP to the ER	%		N1	N2	N3	Average
	KOY7821 WT	Overlay_Image_CH1_2 merged	154	114	74.026		74.026	89.8089	88	83.945
	KOY7823 get1-null	Overlay_Image_CH1_2 merged	184	18	9.78261		9.78261	7.38255	9.65517	8.94011
	20201216 Sec63 mCherry Far8-3GFP get1 get2 get3 null SDG24hr
	N1	Sample	Cell number (>100)	Cells with Far8-3xGFP to the ER	%
	KOY7821 WT	Overlay_Image_CH1_2 merged	157	141	89.8089
	KOY7823 get1-null	Overlay_Image_CH1_2 merged	149	11	7.38255
	2020110 Sec63 mCherry Far8-3GFP get1 get2 get3 null SDG24hr
	N1	Sample	Cell number (>100)	Cells with Far8-3xGFP to the ER	%
	KOY7821 WT	Overlay_Image_CH1_2 merged	100	88	88
	KOY7823 get1-null	Overlay_Image_CH1_2 merged	145	14	9.65517

## Sheet: Fig3B_t-test
	Table Analyzed	Fig3B_microscope
	Column B	WT
	vs.	vs.
	Column A	get1-null
	Unpaired t test
	P value	0.0001
	P value summary	***
	Significantly different (P < 0.05)?	Yes
	One- or two-tailed P value?	Two-tailed
	t, df	t=14.86, df=4
	How big is the difference?
	Mean of column A	83.94
	Mean of column B	8.94
	Difference between means (B - A) ± SEM	-75.00 ± 5.047
	95% confidence interval	-89.02 to -60.99
	R squared (eta squared)	0.9822
	F test to compare variances
	F, DFn, Dfd	40.91, 2, 2
	P value	0.0477
	P value summary	*
	Significantly different (P < 0.05)?	Yes
	Data analyzed
	Sample size, column A	3
	Sample size, column B	3

## Sheet: Fig3D_N1-3
	20200107 mitoDHFRmCherry Far8-3GFP get1 get2 get3 null SDG24hr
	N1	Sample	Cell number (>100)	Cells with Far8-3xGFP on mitochondria ()	%		N1	N2	N3	Average
	KOY7805 WT	Overlay_Image_CH1_2 merged	124	9	7.25806		7.25806	8.62069	10.4839	8.78754
	KOY7807 get1-null	Overlay_Image_CH1_2 merged	110	102	92.7273		92.7273	90.566	94.8148	92.7027
	20200109 mitoDHFRmCherry Far8-3GFP get1 get2 get3 null SDG24hr
	N2	Sample	Cell number (>100)	Cells with Far8-3xGFP on mitochondria ()	%
	KOY7805 WT	Overlay_Image_CH1_2 merged	116	10	8.62069
	KOY7807 get1-null	Overlay_Image_CH1_2 merged	106	96	90.566
	20200111 mitoDHFRmCherry Far8-3GFP get1 get2 get3 null SDG24hr
	N3	Sample	Cell number (>100)	Cells with Far8-3xGFP on mitochondria ()	%
	KOY7805 WT	Overlay_Image_CH1_2 merged	124	13	10.4839
	KOY7807 get1-null	Overlay_Image_CH1_2 merged	135	128	94.8148

## Sheet: Fig3D_t-test
	Table Analyzed	Fig3D_microscope
	Column B	WT
	vs.	vs.
	Column A	get1-null
	Unpaired t test
	P value	<0.0001
	P value summary	****
	Significantly different (P < 0.05)?	Yes
	One- or two-tailed P value?	Two-tailed
	t, df	t=54.41, df=4
	How big is the difference?
	Mean of column A	8.788
	Mean of column B	92.7
	Difference between means (B - A) ± SEM	83.92 ± 1.542
	95% confidence interval	79.63 to 88.20
	R squared (eta squared)	0.9987
	F test to compare variances
	F, DFn, Dfd	1.721, 2, 2
	P value	0.735
	P value summary	ns
	Significantly different (P < 0.05)?	No
	Data analyzed
	Sample size, column A	3
	Sample size, column B	3
