# Supplementary material for: The GET pathway serves to activate Atg32-mediated mitophagy by ER targeting of the Ppg1-Far complex
Source: Life Sci Alliance. 2023 Jan 25;6(4):e202201640. doi: 10.26508/lsa.202201640 (PMC9880027; doi:10.26508/lsa.202201640)
Supplement: Supplementary file 18 [file LSA-2022-01640_SdataF5.2.xlsx]

## Sheet: Fig5B_N1-3
	20210110 SEC63 mCherry Far8 3GFP get1 get2 FAR9 SEC12 TM SDG24 N1 quantification
		Sample	Cell number (>100)	Cells with Far8-3xGFP on ER	%		N1-3 Average
	KOY7821_SDG24_1 SEC63-mCherry, Far8-3GFP	Overlay_Image_CH1_2	103	98	95.1456		95.5505
	KOY8793_SDG24_1 SEC63-mCherry, Far8-3GFP, FAR9-SEC12-TM	Overlay_Image_CH1_2	166	157	94.5783		93.7627
	KOY7823_SDG24_1 SEC63-mCherry, Far8-3GFP, get1	Overlay_Image_CH1_2	189	6	3.1746		6.33573
	KOY8795_SDG24_1 SEC63-mCherry, Far8-3GFP, get1, FAR9-SEC12-TM	Overlay_Image_CH1_2	190	141	74.2105		64.0055
	KOY9092_SDG24_1 SEC63-mCherry, Far8-3GFP, get2	Overlay_Image_CH1_2	193	16	8.29016		9.41066
	KOY8795_SDG24_1 SEC63-mCherry, Far8-3GFP, get1, FAR9-SEC12-TM	Overlay_Image_CH1_2	416	234	56.25		59.6241
	20210110 SEC63 mCherry Far8 3GFP get1 get2 FAR9 SEC12 TM SDG24 N2 quantification
		Sample	Cell number (>100)	Cells with Far8-3xGFP on ER	%
	KOY7821_SDG24_1 SEC63-mCherry, Far8-3GFP	Overlay_Image_CH1_2	151	141	93.3775
	KOY8793_SDG24_1 SEC63-mCherry, Far8-3GFP, FAR9-SEC12-TM	Overlay_Image_CH1_2	139	123	88.4892
	KOY7823_SDG24_1 SEC63-mCherry, Far8-3GFP, get1	Overlay_Image_CH1_2	201	20	9.95025
	KOY8795_SDG24_1 SEC63-mCherry, Far8-3GFP, get1, FAR9-SEC12-TM	Overlay_Image_CH1_2	237	137	57.8059
	KOY9092_SDG24_1 SEC63-mCherry, Far8-3GFP, get2	Overlay_Image_CH1_2	232	26	11.2069
	KOY8795_SDG24_1 SEC63-mCherry, Far8-3GFP, get1, FAR9-SEC12-TM	Overlay_Image_CH1_2	315	180	57.1429
	20210110 SEC63 mCherry Far8 3GFP get1 get2 FAR9 SEC12 TM SDG24 N3 quantification
		Sample	Cell number (>100)	Cells with Far8-3xGFP on ER	%
	KOY7821_SDG24_1 SEC63-mCherry, Far8-3GFP	Overlay_Image_CH1_2	374	367	98.1283
	KOY8793_SDG24_1 SEC63-mCherry, Far8-3GFP, FAR9-SEC12-TM	Overlay_Image_CH1_2	281	276	98.2206
	KOY7823_SDG24_1 SEC63-mCherry, Far8-3GFP, get1	Overlay_Image_CH1_2	272	16	5.88235
	KOY8795_SDG24_1 SEC63-mCherry, Far8-3GFP, get1, FAR9-SEC12-TM	Overlay_Image_CH1_2	365	219	60
	KOY9092_SDG24_1 SEC63-mCherry, Far8-3GFP, get2	Overlay_Image_CH1_2	332	29	8.73494
	KOY8795_SDG24_1 SEC63-mCherry, Far8-3GFP, get1, FAR9-SEC12-TM	Overlay_Image_CH1_2	365	239	65.4795

## Sheet: Fig5B_t-test
	Table Analyzed	Fig5B_microscope
	Column B	WT	get1-null	get2-null
	vs.	vs.	vs.	vs.
	Column A	FAR9-TMER	get1-null, FAR9-TMER	get2-null, FAR9-TMER
	Unpaired t test
	P value	0.6017	0.0005	<0.0001
	P value summary	ns	***	****
	Significantly different (P < 0.05)?	No	Yes	Yes
	One- or two-tailed P value?	Two-tailed	Two-tailed	Two-tailed
	t, df	t=0.5659, df=4	t=10.47, df=4	t=16.33, df=4
	How big is the difference?
	Mean of column A	95.55	6.336	9.411
	Mean of column B	93.76	64.01	59.62
	Difference between means (B - A) ± SEM	-1.788 ± 3.159	57.67 ± 5.506	50.21 ± 3.076
	95% confidence interval	-10.56 to 6.983	42.38 to 72.96	41.67 to 58.75
	R squared (eta squared)	0.07413	0.9648	0.9852
	F test to compare variances
	F, DFn, Dfd	4.193, 2, 2	6.819, 2, 2	10.49, 2, 2
	P value	0.3851	0.2558	0.174
	P value summary	ns	ns	ns
	Significantly different (P < 0.05)?	No	No	No
	Data analyzed
	Sample size, column A	3	3	3
	Sample size, column B	3	3	3

## Sheet: Fig5C_N1-4
			WT	FAR9-SEC12-TM	get1	get1 FAR9-SEC12-TM	get2	get2 FAR9-SEC12-TM	NC
	N1	Lumi/GFP	0.0363489	0.0923372	0.00940717	0.0303985	0.0084799	0.0478996	0.00493259
	N2	Lumi/GFP	0.0383527	0.132382	0.00726334	0.0444544	0.013199	0.0447384	0.00126335
	N3	Lumi/GFP	0.0323547	0.13772	0.00718133	0.0367021	0.00689655	0.0798479	0.00315789
	N4	Lumi/GFP	0.026699	0.101335	0.0051474	0.024659	0.00536585	0.0481859	0
		Average	0.0334388	0.115944	0.00724981	0.0340535	0.00848532	0.055168	0.00233846
	Ctrl normalized		WT	FAR9-SEC12-TM	get1	get1 FAR9-SEC12-TM	get2	get2 FAR9-SEC12-TM	NC
	N1	Lumi/GFP	1	2.5403	0.258802	0.836297	0.233291	1.31777	0.135701
	N2	Lumi/GFP	1	3.4517	0.189383	1.15909	0.344147	1.1665	0.0329403
	N3	Lumi/GFP	1	4.25658	0.221956	1.13437	0.213155	2.46789	0.0976023
	N4	Lumi/GFP	1	3.79545	0.192794	0.923591	0.200976	1.80478	0

## Sheet: Fig5C_t-test
	Table Analyzed	Fig5C_NanoBiT
	Column B	WT	get1-null	get2-null
	vs.	vs.	vs.	vs.
	Column A	FAR9-TMER	get1-null, FAR9-TMER	get2-null, FAR9-TMER
	Unpaired t test
	P value	0.0005	<0.0001	0.0027
	P value summary	***	****	**
	Significantly different (P < 0.05)?	Yes	Yes	Yes
	One- or two-tailed P value?	Two-tailed	Two-tailed	Two-tailed
	t, df	t=6.914, df=6	t=9.867, df=6	t=4.887, df=6
	How big is the difference?
	Mean of column A	1	0.2157	0.2479
	Mean of column B	3.511	1.013	1.689
	Difference between means (B - A) ± SEM	2.511 ± 0.3632	0.7976 ± 0.08083	1.441 ± 0.2949
	95% confidence interval	1.622 to 3.400	0.5998 to 0.9954	0.7197 to 2.163
	R squared (eta squared)	0.8885	0.942	0.7992
	F test to compare variances
	F, DFn, Dfd	Infinity, 3, 3	24.18, 3, 3	80.00, 3, 3
	P value	<0.0001	0.0266	0.0046
	P value summary	****	*	**
	Significantly different (P < 0.05)?	Yes	Yes	Yes
	Data analyzed
	Sample size, column A	4	4	4
	Sample size, column B	4	4	4

## Sheet: Fig5E_N1-3
		N1	N2	N3	Average
	WT SDG24h	0.769526	0	3.17173	1.31375
	WT SDG72h	100	100	100	100
	FAR9-TMER SDG24h	5.60628	4.83888	9.22727	6.55748
	FAR9-TMER SDG72h	99.9662	114.381	84.6928	99.6799
	get1-null SDG24h	0.273894	0	0.126624	0.133506
	get1-null SDG72h	38.1126	34.1231	33.2704	35.1687
	get1-null FAR9-TMER SDG24h	0.79033	0	0.955204	0.581845
	get1-null FAR9-TMER SDG72h	76.6472	71.9382	63.481	70.6888
	get2-null SDG24h	0.629168	0	0.690231	0.4398
	get2-null SDG72h	41.3876	40.016	33.9704	38.458
	get2-null FAR9-TMER SDG24h	0.877261	0.237841	0.595159	0.570087
	get2-null FAR9-TMER SDG72h	77.2937	89.4547	73.1231	79.9572
	atg32-null SDG24h	0	0	0	0
	atg32-null SDG72h	0	0	0	0
	SDG72h	N1	N2	N3
	WT SDG72h	100	100	100
	FAR9-TMER SDG72h	99.9662	114.381	84.6928
	get1-null SDG72h	38.1126	34.1231	33.2704
	get1-null FAR9-TMER SDG72h	76.6472	71.9382	63.481
	get2-null SDG72h	41.3876	40.016	33.9704
	get2-null FAR9-TMER SDG72h	77.2937	89.4547	73.1231
	atg32-null SDG72h	0	0	0

## Sheet: Fig5E_t-test
	Table Analyzed	Fig5E_mitophagy
	Column B	WT	get1-null	get2-null
	vs.	vs.	vs.	vs.
	Column A	FAR9-TMER	get1-null, FAR9-TMER	get2-null, FAR9-TMER
	Unpaired t test
	P value	0.972	0.001	0.0015
	P value summary	ns	**	**
	Significantly different (P < 0.05)?	No	Yes	Yes
	One- or two-tailed P value?	Two-tailed	Two-tailed	Two-tailed
	t, df	t=0.03735, df=4	t=8.599, df=4	t=7.681, df=4
	How big is the difference?
	Mean of column A	100	35.17	38.46
	Mean of column B	99.68	70.69	79.96
	Difference between means (B - A) ± SEM	-0.3201 ± 8.571	35.52 ± 4.131	41.50 ± 5.403
	95% confidence interval	-24.12 to 23.48	24.05 to 46.99	26.50 to 56.50
	R squared (eta squared)	0.0003486	0.9487	0.9365
	F test to compare variances
	F, DFn, Dfd	Infinity, 2, 2	6.661, 2, 2	4.623, 2, 2
	P value	<0.0001	0.2611	0.3557
	P value summary	****	ns	ns
	Significantly different (P < 0.05)?	Yes	No	No
	Data analyzed
	Sample size, column A	3	3	3
	Sample size, column B	3	3	3
