# Supplementary material for: The GET pathway serves to activate Atg32-mediated mitophagy by ER targeting of the Ppg1-Far complex
Source: Life Sci Alliance. 2023 Jan 25;6(4):e202201640. doi: 10.26508/lsa.202201640 (PMC9880027; doi:10.26508/lsa.202201640)
Supplement: Supplementary file 26 [file LSA-2022-01640_SdataF7.2.xlsx]

## Sheet: Fig7B_N1-3
		N1	N2	N3	Average				N1	N2	N3
	WT SDG24h	1.60541	0.502046	1.97938	1.36228			No 2	100	100	100
	WT SDG72h	100	100	100	100			No 4	94.7895	85.5926	74.26
	msp1-null SDG24h	2.73121	0.270691	1.04915	1.35035			No 6	86.8431	113.744	77.147
	msp1-null SDG72h	94.7895	85.5926	74.26	84.8807			No 8	49.5409	47.6487	46.4896
	get3-null SDG24h	2.75241	1.68783	0.57673	1.67232			No 10	83.3379	98.3451	70.5612
	get3-null SDG72h	86.8431	113.744	77.147	92.5781			No 12	51.5931	55.7897	44.7926
	msp1/get3-null SDG24h	0.664	0.896153	0	0.520051			No 14	0	0	0
	msp1/get3-null SDG72h	49.5409	47.6487	46.4896	47.8931
	MSP1-EQ SDG24h	1.64604	2.71767	0.886562	1.75009
	MSP1-EQ SDG72h	83.3379	98.3451	70.5612	84.0814
	get3-null MSP1-EQ SDG24h	0.940427	1.57253	1.20491	1.23929
	get3-null MSP1-EQ SDG72h	51.5931	55.7897	44.7926	50.7251
	atg32-null SDG24h	0	0	0	0
	atg32-null SDG72h	0	0	0	0

## Sheet: Fig7B_one-way ANOVA
	Table Analyzed	Fig7B_mitophagy
	Data sets analyzed	A-G
	ANOVA summary
	F	37.75
	P value	<0.0001
	P value summary	****
	Significant diff. among means (P < 0.05)?	Yes
	R squared	0.9418
	Brown-Forsythe test
	F (DFn, DFd)	1.638 (6, 14)
	P value	0.2091
	P value summary	ns
	Are SDs significantly different (P < 0.05)?	No
	Bartlett's test
	Bartlett's statistic (corrected)
	P value
	P value summary
	Are SDs significantly different (P < 0.05)?
	ANOVA table	SS	DF	MS	F (DFn, DFd)	P value
	Treatment (between columns)	22388	6	3731	F (6, 14) = 37.75	P<0.0001
	Residual (within columns)	1384	14	98.83
	Total	23771	20
	Data summary
	Number of treatments (columns)	7
	Number of values (total)	21

## Sheet: Fig7B_Dunnett
	Number of families	1
	Number of comparisons per family	6
	Alpha	0.05
	Dunnett's multiple comparisons test	Mean Diff.	95.00% CI of diff.	Below threshold?	Summary	Adjusted P Value	A-?
	WT vs. msp1-null	15.12	-8.522 to 38.76	No	ns	0.3012	B	Column B
	WT vs. get3-null	7.422	-16.22 to 31.06	No	ns	0.8646	C	Column C
	WT vs. msp1/get3-null	52.11	28.47 to 75.75	Yes	****	<0.0001	D	Column D
	WT vs. MSP1-EQ	15.92	-7.723 to 39.56	No	ns	0.2592	E	Column E
	WT vs. MSP1-EQ, get3-null	49.27	25.63 to 72.92	Yes	***	0.0002	F	Column F
	WT vs. atg32-null	100	76.36 to 123.6	Yes	****	<0.0001	G	Column G
	Test details	Mean 1	Mean 2	Mean Diff.	SE of diff.	n1	n2	q	DF
	Column A vs. Column B	100	84.88	15.12	8.117	3	3	1.863	14
	Column A vs. Column C	100	92.58	7.422	8.117	3	3	0.9143	14
	Column A vs. Column D	100	47.89	52.11	8.117	3	3	6.419	14
	Column A vs. Column E	100	84.08	15.92	8.117	3	3	1.961	14
	Column A vs. Column F	100	50.73	49.27	8.117	3	3	6.07	14
	Column A vs. Column G	100	0	100	8.117	3	3	12.32	14

## Sheet: Fig7D_N1-3
N1	20210710 TEFp mitoDHFRmCherry Far8 3GFP get3 msp1 SDG24 N1
		Sample	Cell number (>100)	Cells with Far8-3xGFP on mitochondria ()	%		N1	N2	N3
	KOY8077 WT	Overlay_Image_CH1_2 merged	211	9	4.2654		4.2654	3.7037	3.34572
	KOY8235 get3-null	Overlay_Image_CH1_2 merged	168	164	97.619		97.619	98.4962	98.6667
	KOY8446 msp1-null		216	16	7.40741		7.40741	5.26316	9.18919
	KOY8448 get3/msp1-null		204	203	99.5098		99.5098	98.1132	99.5192
N2	20210710 TEFp mitoDHFRmCherry Far8 3GFP get3 msp1 SDG24 N2
		Sample	Cell number (>100)	Cells with Far8-3xGFP on mitochondria ()	%
	KOY8077 WT	Overlay_Image_CH1_2 merged	189	7	3.7037
	KOY8235 get3-null	Overlay_Image_CH1_2 merged	266	262	98.4962
	KOY8446 msp1-null		209	11	5.26316
	KOY8448 get3/msp1-null		159	156	98.1132
N3	20210710 TEFp mitoDHFRmCherry Far8 3GFP get3 msp1 SDG24 N3
		Sample	Cell number (>100)	Cells with Far8-3xGFP on mitochondria ()	%
	KOY8077 WT	Overlay_Image_CH1_2 merged	269	9	3.34572
	KOY8235 get3-null	Overlay_Image_CH1_2 merged	150	148	98.6667
	KOY8446 msp1-null		185	17	9.18919
	KOY8448 get3/msp1-null		208	207	99.5192

## Sheet: Fig7F_N1-3
		N1	N2	N3	Average			N1	N2	N3
	WT SDG24h	1.62661	0.68959	5.14142	2.48587		WT SDG72h	100	100	100
	WT SDG72h	100	100	100	100		ppg1-null SDG72h	153.815	160.531	148.409
	ppg1-null SDG24h	22.1799	27.8739	29.3032	26.4523		msp1-null SDG72h	77.1254	86.4028	78.3626
	ppg1-null SDG72h	153.815	160.531	148.409	154.252		msp1/ppg1-null SDG272h	144.04	144.765	139.945
	msp1-null SDG24h	4.87459	3.36958	4.16584	4.13667		get3-null SDG72h	80.7243	88.5348	81.0468
	msp1-null SDG72h	77.1254	86.4028	78.3626	80.6303		get3/ppg1-null SDG72h	166.525	162.35	143.483
	msp1/ppg1-null SDG24h	18.3502	19.5891	24.7975	20.9123		msp1/get3-null SDG72h	15.8724	17.2854	16.5649
	msp1/ppg1-null SDG272h	144.04	144.765	139.945	142.917		msp1/get3/ppg1-null SDG72h	81.7358	100.304	60.2641
	get3-null SDG24h	5.5233	1.46129	7.39388	4.79282		atg32-null SDG72h	0	0	0.4925
	get3-null SDG72h	80.7243	88.5348	81.0468	83.4353
	get3/ppg1-null SDG24h	23.3191	24.8539	44.9944	31.0558
	get3/ppg1-null SDG72h	166.525	162.35	143.483	157.453
	msp1/get3-null SDG24h	2.1962	0	4.3687	2.1883
	msp1/get3-null SDG72h	15.8724	17.2854	16.5649	16.5742
	msp1/get3/ppg1-null SDG24h	1.59658	0	2.59179	1.39612
	msp1/get3/ppg1-null SDG72h	81.7358	100.304	60.2641	80.7679
	atg32-null SDG24h	0.603179	0.184941	1.34091	0.709678
	atg32-null SDG72h	0	0	0.4925	0.164167

## Sheet: Fig7F_t-test
	Table Analyzed	Data 4
	Column H	msp1/get3-null
	vs.	vs.
	Column G	msp1/get3-null ppg1-null
	Unpaired t test
	P value	0.0052
	P value summary	**
	Significantly different (P < 0.05)?	Yes
	One- or two-tailed P value?	Two-tailed
	t, df	t=5.546, df=4
	How big is the difference?
	Mean of column G	16.57
	Mean of column H	80.77
	Difference between means (H - G) ± SEM	64.19 ± 11.58
	95% confidence interval	32.05 to 96.33
	R squared (eta squared)	0.8849
	F test to compare variances
	F, DFn, Dfd	804.2, 2, 2
	P value	0.0025
	P value summary	**
	Significantly different (P < 0.05)?	Yes
	Data analyzed
	Sample size, column G	3
	Sample size, column H	3

## Sheet: Fig7H_N1-3
		N1	N2	N3
	WT SDG24h	0.953737	0.328008	3.03639
	WT SDG48h	71.0233	65.899	70.3727
	WT SDG72h	100	100	100
	msp1/get3-null SDG24h	1.66921	0.721183	5.95746
	msp1/get3-null SDG48h	3.95133	2.77314	14.2384
	msp1/get3-null SDG72h	46.9389	47.6789	54.1491
	msp1/get3-null, FAR9-TMer SDG24h	1.24505	0.688615	7.25028
	msp1/get3-null, FAR9-TMer SDG48h	3.24843	2.92876	13.1705
	msp1/get3-null, FAR9-TMer SDG72h	85.6489	97.8634	87.5833
	atg32-null SDG24h	1.16752	1.24594	8.30639
	atg32-null SDG48h	2.74002	0.947935	3.71771
	atg32-null SDG72h	4.43686	1.20768	0.827878

## Sheet: Fig7H_t-test
	Table Analyzed	Fig7H_mitophagy_Gly72h
	Column C	msp1/get3-null
	vs.	vs.
	Column B	msp1/get3-null, FAR9-Tmer
	Paired t test
	P value	0.0144
	P value summary	*
	Significantly different (P < 0.05)?	Yes
	One- or two-tailed P value?	Two-tailed
	t, df	t=8.247, df=2
	Number of pairs	3
	How big is the difference?
	Mean of differences (C - B)	40.78
	SD of differences	8.564
	SEM of differences	4.945
	95% confidence interval	19.50 to 62.05
	R squared (partial eta squared)	0.9714
	How effective was the pairing?
	Correlation coefficient (r)	-0.2786
	P value (one tailed)	0.4101
	P value summary	ns
	Was the pairing significantly effective?	No
