# Supplementary material for: The GET pathway serves to activate Atg32-mediated mitophagy by ER targeting of the Ppg1-Far complex
Source: Life Sci Alliance. 2023 Jan 25;6(4):e202201640. doi: 10.26508/lsa.202201640 (PMC9880027; doi:10.26508/lsa.202201640)
Supplement: Supplementary file 27 [file LSA-2022-01640_TableS1.xlsx]

## Sheet: Sheet1
Table S1. Yeast strains used in this study
Strain	Genotype	Source
BY4741	his3∆1 leu2∆0 met15∆0 ura3∆0	1
KOY1387	BY4741 TEFP-mito-DHFR-mCherry::CgHIS3
KOY1422	BY4741 TEFP-mito-DHFR-mCherry::CgHIS3 atg32::kanMX6
KOY2928	BY4741 TEFP-mito-DHFR-mCherry::CgHIS3 get2::natNT2
KOY4146	BY4741 TEFP-mito-DHFR-mCherry::CgHIS3 get1::natNT2
KOY4594	BY4741 TEFP-mito-DHFR-mCherry::CgHIS3 atg32::KlURA3 atg32::ATG32-3HA
KOY4860	BY4741 TEFP-mito-DHFR-mCherry::CgHIS3 msp1::natNT2
KOY5408	BY4741 pep4::kanMX6 prb1::hphNT1 atg32::zeoNT3
KOY5558	BY4741 pep4::kanMX6 prb1::hphNT1 atg32::zeoNT3 get1::natNT2 [pRS316-ATG32-3HA]
KOY5560	BY4741 pep4::kanMX6 prb1::hphNT1 atg32::zeoNT3 get2::natNT2 [pRS316-ATG32-3HA]
KOY5562	BY4741 pep4::kanMX6 prb1::hphNT1 atg32::zeoNT3 get3::natNT2 [pRS316-ATG32-3HA]
KOY6288	BY4741 TEFP-mito-DHFR-mCherry::CgHIS3 get3::natNT2 msp1::KlURA3
KOY6872	BY4741 TEFP-mito-DHFR-mCherry::CgHIS3 ppg1::hphNT1
KOY6875	BY4741 TEFP-mito-DHFR-mCherry::CgHIS3 get1::natNT2 ppg1::hphNT1
KOY6878	BY4741 TEFP-mito-DHFR-mCherry::CgHIS3 get2::natNT2 ppg1::hphNT1
KOY6996	BY4741 TEFP-mito-DHFR-mCherry::CgHIS3 atg32::KlURA3 ATG11-HA-SmBiT::hphNT1 ATG32-3HA-3×mGFP-3FLAG-LgBiTn
KOY7491	BY4741 TEFP-mito-DHFR-mCherry::CgHIS3 atg32::KlURA3 ATG11-HA-SmBiT::hphNT1 ATG32-3HA-3×mGFP-3FLAG-LgBiTn get1::natNT2
KOY7494	BY4741 TEFP-mito-DHFR-mCherry::CgHIS3 atg32::KlURA3 ATG11-HA-SmBiT::hphNT1 ATG32-3HA-3×mGFP-3FLAG-LgBiTn get2::natNT2
KOY7497	BY4741 TEFP-mito-DHFR-mCherry::CgHIS3 atg32::KlURA3 ATG11-HA-SmBiT::hphNT1 ATG32-3HA-3×mGFP-3FLAG-LgBiTn ppg1::natNT2
KOY7619	BY4741 TEFP-mito-DHFR-mCherry::CgHIS3 atg32::KlURA3 ATG11-HA-SmBiT::hphNT1 ATG32-3HA-3×mGFP-3FLAG-LgBiTn get1::natNT2 ppg1::kanMX6
KOY7622	BY4741 TEFP-mito-DHFR-mCherry::CgHIS3 atg32::KlURA3 ATG11-HA-SmBiT::hphNT1 ATG32-3HA-3×mGFP-3FLAG-LgBiTn get2::natNT2 ppg1::kanMX6
KOY7629	BY4741 TEFP-mito-DHFR-mCherry::CgHIS3 far9::hphNT1
KOY7632	BY4741 TEFP-mito-DHFR-mCherry::CgHIS3 get1::natNT2 far9::hphNT1
KOY7635	BY4741 TEFP-mito-DHFR-mCherry::CgHIS3 get2::natNT2 far9::hphNT1
KOY7794	BY4741 TEFP-mito-DHFR-mCherry::CgHIS3 atg32::KlURA3 ATG11-HA-SmBiT::hphNT1 ATG32-3HA-3×mGFP-3FLAG-LgBiTn far9::KlURA3
KOY7797	BY4741 TEFP-mito-DHFR-mCherry::CgHIS3 atg32::KlURA3 ATG11-HA-SmBiT::hphNT1 ATG32-3HA-3×mGFP-3FLAG-LgBiTn get1::natNT2 far9::KlURA3
KOY7805	BY4741 TEFP-mito-DHFR-mCherry::CgHIS3 FAR8-3×GFP::hphNT1
KOY7807	BY4741 TEFP-mito-DHFR-mCherry::CgHIS3 get1::natNT2 FAR8-3×GFP::hphNT1
KOY7809	BY4741 TEFP-mito-DHFR-mCherry::CgHIS3 get2::natNT2 FAR8-3×GFP::hphNT1
KOY7816	BY4741 TEFP-mito-DHFR-mCherry::CgHIS3 atg32::KlURA3 ATG11-HA-SmBiT::hphNT1 ATG32-3HA-3×mGFP-3FLAG-LgBiTn get3::natNT2
KOY7821	BY4741 SEC63-mCherry::KlURA3 FAR8-3×GFP::hphNT1
KOY7823	BY4741 SEC63-mCherry::KlURA3 get1::natNT2 FAR8-3×GFP::hphNT1
KOY7825	BY4741 SEC63-mCherry::KlURA3 get2::natNT2 FAR8-3×GFP::hphNT1
KOY7853	BY4741 TEFP-mito-DHFR-mCherry::CgHIS3 FAR8-3×GFP::hphNT1 atg32::natNT2
KOY7862	BY4741 TEFP-mito-DHFR-mCherry::CgHIS3 get1::KlURA3 GET1 FAR8-3×GFP::hphNT1
KOY7864	BY4741 TEFP-mito-DHFR-mCherry::CgHIS3 get1::KlURA3 GET1(N72A, R73A) FAR8-3×GFP::hphNT1
KOY7866	BY4741 TEFP-mito-DHFR-mCherry::CgHIS3 get2::KlURA3 GET2 FAR8-3×GFP::hphNT1
KOY7884	BY4741 TEFP-mito-DHFR-mCherry::CgHIS3 get2::KlURA3 GET2(R14E, E15R, R16E, R17E) FAR8-3×GFP::hphNT1
KOY7905	BY4741 TEFP-mito-DHFR-mCherry::CgHIS3 ppg1::KlURA3 PPG1
KOY7907	BY4741 TEFP-mito-DHFR-mCherry::CgHIS3 ppg1::KlURA3 PPG1(H111N)
KOY7973	BY4741 TEFP-mito-DHFR-mCherry::CgHIS3 ppg1::KlURA3 PPG1 get1::natNT2
KOY7976	BY4741 TEFP-mito-DHFR-mCherry::CgHIS3 ppg1::KlURA3 PPG1(H111N) get1::natNT2
KOY7979	BY4741 TEFP-mito-DHFR-mCherry::CgHIS3 ppg1::KlURA3 PPG1 get2::natNT2
KOY7982	BY4741 TEFP-mito-DHFR-mCherry::CgHIS3 ppg1::KlURA3 PPG1(H111N) get2::natNT2
KOY8036	BY4741 TEFP-mito-DHFR-mCherry::CgHIS3 FAR8-3×GFP::natNT2 far10::kanMX6
KOY8039	BY4741 TEFP-mito-DHFR-mCherry::CgHIS3 get1::natNT2 FAR8-3×GFP::hphNT1 far10::kanMX6
KOY8045	BY4741 TEFP-mito-DHFR-mCherry::CgHIS3 atg32::KlURA3 atg32(Δ151-200)-3HA
KOY8046	BY4741 TEFP-mito-DHFR-mCherry::CgHIS3 get1::natNT2 atg32::KlURA3 ATG32-3HA
KOY8047	BY4741 TEFP-mito-DHFR-mCherry::CgHIS3 get1::natNT2 atg32::KlURA3 atg32(Δ151-200)-3HA
KOY8049	BY4741 TEFP-mito-DHFR-mCherry::CgHIS3 get2::natNT2 atg32::KlURA3 ATG32-3HA
KOY8050	BY4741 TEFP-mito-DHFR-mCherry::CgHIS3 get2::natNT2 atg32::KlURA3 atg32(Δ151-200)-3HA
KOY8051	BY4741 TEFP-mito-DHFR-mCherry::CgHIS3 FAR8-3×GFP::natNT2 far9::KlURA3
KOY8054	BY4741 TEFP-mito-DHFR-mCherry::CgHIS3 get1::natNT2 FAR8-3×GFP::hphNT1 far9::KlURA3
KOY8066	BY4741 TEFP-mito-DHFR-mCherry::CgHIS3 far10::KlURA3
KOY8069	BY4741 TEFP-mito-DHFR-mCherry::CgHIS3 get1::natNT2 far10::natNT2
KOY8072	BY4741 TEFP-mito-DHFR-mCherry::CgHIS3 get2::natNT2 far10::natNT2
KOY8075	BY4741 TEFP-mito-DHFR-mCherry::CgHIS3 atg32::KlURA3 ATG11-HA-SmBiT::hphNT1 ATG32-3HA-3×mGFP-3FLAG-LgBiTn ppg1::KlURA3 PPG1
KOY8076	BY4741 TEFP-mito-DHFR-mCherry::CgHIS3 atg32::KlURA3 ATG11-HA-SmBiT::hphNT1 ATG32-3HA-3×mGFP-3FLAG-LgBiTn ppg1::KlURA3 PPG1(H111N)
KOY8077	BY4741 TEFP-mito-DHFR-mCherry::CgHIS3 FAR8-3×GFP::kanMX6
KOY8079	BY4741 TEFP-mito-DHFR-mCherry::CgHIS3 get1::natNT2 FAR8-3×GFP::kanMX6
KOY8081	BY4741 TEFP-mito-DHFR-mCherry::CgHIS3 get2::natNT2 FAR8-3×GFP::kanMX6
KOY8092	BY4741 TEFP-mito-DHFR-mCherry::CgHIS3 atg32::KlURA3 ATG11-HA-SmBiT::hphNT1 ATG32-3HA-3×mGFP-3FLAG-LgBiTn ppg1::KlURA3 PPG1 get1::natNT2
KOY8095	BY4741 TEFP-mito-DHFR-mCherry::CgHIS3 atg32::KlURA3 ATG11-HA-SmBiT::hphNT1 ATG32-3HA-3×mGFP-3FLAG-LgBiTn ppg1::KlURA3 PPG1 get2::natNT2
KOY8098	BY4741 TEFP-mito-DHFR-mCherry::CgHIS3 atg32::KlURA3 ATG11-HA-SmBiT::hphNT1 ATG32-3HA-3×mGFP-3FLAG-LgBiTn ppg1::KlURA3 PPG1(H111N) get1::natNT2
KOY8101	BY4741 TEFP-mito-DHFR-mCherry::CgHIS3 atg32::KlURA3 ATG11-HA-SmBiT::hphNT1 ATG32-3HA-3×mGFP-3FLAG-LgBiTn ppg1::KlURA3 PPG1(H111N) get2::natNT2
KOY8107	BY4741 TEFP-mito-DHFR-mCherry::CgHIS3 atg32::KlURA3 ATG11-HA-SmBiT::hphNT1 ATG32-3HA-3×mGFP-3FLAG-LgBiTn far10::KlURA3
KOY8110	BY4741 TEFP-mito-DHFR-mCherry::CgHIS3 atg32::KlURA3 ATG11-HA-SmBiT::hphNT1 ATG32-3HA-3×mGFP-3FLAG-LgBiTn get1::natNT2 far10::KlURA3
KOY8113	BY4741 TEFP-mito-DHFR-mCherry::CgHIS3 atg32::KlURA3 ATG11-HA-SmBiT::hphNT1 ATG32-3HA-3×mGFP-3FLAG-LgBiTn get2::natNT2 far10::KlURA3
KOY8115	BY4741 TEFP-mito-DHFR-mCherry::CgHIS3 atg32::KlURA3 ATG11-HA-SmBiT::hphNT1 ATG32-3HA-3×mGFP-3FLAG-LgBiTn far9::KlURA3 get2::natNT2
KOY8179	BY4741 TEFP-mito-DHFR-mCherry::CgHIS3 FAR8-3×GFP::hphNT1 FAR9-TMER::kanMX6
KOY8181	BY4741 TEFP-mito-DHFR-mCherry::CgHIS3 get1::natNT2 FAR8-3×GFP::hphNT1 FAR9-TMER::kanMX6
KOY8183	BY4741 TEFP-mito-DHFR-mCherry::CgHIS3 get2::natNT2 FAR8-3×GFP::hphNT1 FAR9-TMER::kanMX6
KOY8192	BY4741 TEFP-mito-DHFR-mCherry::CgHIS3 msp1::KlURA3 MSP1(E193Q)
KOY8235	BY4741 TEFP-mito-DHFR-mCherry::CgHIS3 get3::natNT2 FAR8-3×GFP::kanMX6
KOY8347	BY4741 TEFP-mito-DHFR-mCherry::CgHIS3 atg32::KlURA3 ATG32-3HA msp1::natNT2
KOY8350	BY4741 TEFP-mito-DHFR-mCherry::CgHIS3 atg32::KlURA3 atg32(Δ151-200)-3HA msp1::natNT2
KOY8353	BY4741 TEFP-mito-DHFR-mCherry::CgHIS3 atg32::KlURA3 ATG32-3HA get3::natNT2
KOY8356	BY4741 TEFP-mito-DHFR-mCherry::CgHIS3 atg32::KlURA3 atg32(Δ151-200)-3HA get3::natNT2
KOY8386	BY4741 TEFP-mito-DHFR-mCherry::CgHIS3 msp1::natNT2 ppg1::zeoNT3
KOY8389	BY4741 TEFP-mito-DHFR-mCherry::CgHIS3 get3::natNT2 ppg1::zeoNT3
KOY8392	BY4741 TEFP-mito-DHFR-mCherry::CgHIS3 get3::natNT2 msp1::KlURA3 ppg1::zeoNT3
KOY8401	BY4741 TEFP-mito-DHFR-mCherry::CgHIS3 atg32::KlURA3 ATG32-3HA msp1::natNT2 get3::zeoNT3
KOY8404	BY4741 TEFP-mito-DHFR-mCherry::CgHIS3 atg32::KlURA3 atg32(Δ151-200)-3HA msp1::natNT2 get3::zeoNT3
KOY8440	BY4741 TEFP-mito-DHFR-mCherry::CgHIS3 atg32::KlURA3 ATG11-HA-SmBiT::hphNT1 ATG32-3HA-3×mGFP-3FLAG-LgBiTn FAR9-TMER::kanMX6
KOY8442	BY4741 TEFP-mito-DHFR-mCherry::CgHIS3 atg32::KlURA3 ATG11-HA-SmBiT::hphNT1 ATG32-3HA-3×mGFP-3FLAG-LgBiTn get1::natNT2 FAR9-TMER::kanMX6
KOY8444	BY4741 TEFP-mito-DHFR-mCherry::CgHIS3 atg32::KlURA3 ATG11-HA-SmBiT::hphNT1 ATG32-3HA-3×mGFP-3FLAG-LgBiTn get2::natNT2 FAR9-TMER::kanMX6
KOY8446	BY4741 TEFP-mito-DHFR-mCherry::CgHIS3 msp1::natNT2 FAR8-3×GFP::kanMX6
KOY8554	BY4741 TEFP-mito-DHFR-mCherry::CgHIS3 FAR8-3×GFP::kanMX6 atg39::KlURA3 atg40::zeoNT3
KOY8557	BY4741 TEFP-mito-DHFR-mCherry::CgHIS3 FAR8-3×GFP::hphNT1 atg32::natNT2 atg39::KlURA3 atg40::zeoNT3
KOY8568	BY4741 TEFP-mito-DHFR-mCherry::CgHIS3 FAR8-3×GFP::natNT2 FAR9-TAMITO::hphNT1 FAR10-TAMITO::kanMX6
KOY8570	BY4741 TEFP-mito-DHFR-mCherry::CgHIS3 ppg1::KlURA3 PPG1 FAR8-3×GFP::natNT2 FAR9-TAMITO::hphNT1 FAR10-TAMITO::kanMX6
KOY8572	BY4741 TEFP-mito-DHFR-mCherry::CgHIS3 ppg1::KlURA3 PPG1(H111N) FAR8-3×GFP::natNT2 FAR9-TAMITO::hphNT1 FAR10-TAMITO::kanMX6
KOY8716	BY4741 TEFP-mito-DHFR-mCherry::CgHIS3 get3::natNT2 msp1::KlURA3 FAR9-TMER:: hphNT1
KOY8719	BY4741 TEFP-mito-DHFR-mCherry::CgHIS3 msp1::KlURA3 MSP1(E193Q) get3::natNT2
KOY8793	BY4741 SEC63-mCherry::KlURA3 FAR8-3×GFP::hphNT1 FAR9-TMER::kanMX6
KOY8795	BY4741 SEC63-mCherry::KlURA3 get1::natNT2 FAR8-3×GFP::hphNT1 FAR9-TMER::kanMX6
KOY9095	BY4741 SEC63-mCherry::KlURA3 get2::natNT2 FAR8-3×GFP::kanMX6 FAR9-TMER::hphNT1
KOY10662	BY4741 TEFP-mito-DHFR-mCherry::CgHIS3 atg32::KlURA3 ATG11-HA-SmBiT::hphNT1 ATG32-3HA-3×mGFP-3FLAG-LgBiTn FAR9- TAMITO::kanMX6 FAR10-TAMITO::zeoNT3
KOY10733	BY4741 TEFP-mito-DHFR-mCherry::CgHIS3 FAR9- TAMITO::hphNT1 FAR10- TAMITO::zeoNT3
KOY10840	BY4741 TEFP-mito-DHFR-mCherry::CgHIS3 FAR9- TAMITO::hphNT1 FAR10- TAMITO::zeoNT3 ppg1::natNT2
1. Brachmann, C.B., Davies, A., Cost, G.J., Caputo, E., Li, J., Hieter, P. and Boeke, J.D. 1998. Designer deletion strains derived from Saccharomyces cerevisiae S288C: a useful set of strains and plasmids for PCR-mediated gene disruption and other applications. Yeast. 14:115-132.
